# Supplementary material for: Prevalence and Risk Factors of QTc Prolongation During Pregnancy
Source: Front Cardiovasc Med. 2022 Jan 24;8:819901. doi: 10.3389/fcvm.2021.819901 (PMC8818739; doi:10.3389/fcvm.2021.819901)
Supplement: Supplemental Table S1 — Compared of demographic and clinical characteristics between normal QTc and prolonged QTc in single pregnancy. [file Data_Sheet_1.zip]

Archive with 4 entries (4 files):
- Table S1.DOCX
- Table S2.DOCX
- Table S3.DOCX
- Table S4.DOCX
